# Supplementary material for: No robust evidence for an interaction between early-life adversity and protective factors on global and regional brain volumes
Source: Dev Cogn Neurosci. 2022 Oct 25;58:101166. doi: 10.1016/j.dcn.2022.101166 (PMC9636055; doi:10.1016/j.dcn.2022.101166)
Supplement: Supplementary file 1 — Supplementary material [file mmc1.xlsx]

## Sheet: SF1. Flowchart
Supplementary figures
Figure S1. Flowchart of sample selection in Generation R.

## Sheet: SF2. Flowchart
Figure S2. Flowchart of sample selection in MARS.

## Sheet: SF3
Figure S3. Associations between selected protective factors and brain ROIs.

## Sheet: SF4
Figure S4. Interaction of childhood adversity and maternal sensitivity on the right medial OFC volume.
Note.The protective factor was standardized. Upper figure: Generation R. Lower figure: MARS.

## Sheet: SF5
Figure S5. Interaction of childhood adversity and child temperament (easy/difficult trait) (in Generation R: temperament – Negative affectivity (reversed)) on the left medial OFC volume.
Note.The protective factor was standardized. Upper figure: Generation R. Lower figure: MARS.

## Sheet: SF6 
Figure S6. Interaction of childhood adversity and child IQ on the right RMF volume.
Note.The protective factor was standardized. Upper figure: Generation R. Lower figure: MARS.

## Sheet: SF7
Figure S7. Interaction of childhood adversity and maternal sensitivity on the right medial OFC surface area.
Note.The protective factor was standardized. Upper figure: Generation R. Lower figure: MARS.

## Sheet: SF8
Figure S8. Interaction of childhood adversity and child IQ on the left medial OFC thickness.
Note.The protective factor was standardized. Upper figure: Generation R. Lower figure: MARS.

## Sheet: SF9
Figure S9. Interaction of childhood adversity and child temperament (easy/difficult trait) (in Generation R: temperament – negative affectivity (reversed)) on the right RMF thickness.
Note.The protective factor was standardized. Upper figure: Generation R. Lower figure: MARS.

## Sheet: SF10
Figure S10. Interaction of childhood adversity and child self-esteem on the right amygdala volume.
Note.The protective factor was standardized. Upper figure: Generation R. Lower figure: MARS.

[truncated: 4 more sheets: SF11, SF12, SF13, SF14]
